# Supplementary material for: Palliation of Gastric Outlet Obstruction in Case of Biliary Obstruction—A Retrospective, Multicenter Study: The B-GOOD Study
Source: Cancers (Basel). 2024 Oct 2;16(19):3375. doi: 10.3390/cancers16193375 (PMC11475973; doi:10.3390/cancers16193375)
Supplement: Supplementary file 1 [file cancers-16-03375-s001.zip]

Archive with 1 entries (1 files):
- cancers-3165141-supplementary.pdf
